# Supplementary material for: Conservation through the lens of (mal)adaptation: Concepts and meta‐analysis
Source: Evol Appl. 2019 Apr 6;12(7):1287–304. doi: 10.1111/eva.12791 (PMC6691223; doi:10.1111/eva.12791)
Supplement: Supplementary file 1 [file EVA-12-1287-s001.csv]

CONSERVATION_STRATEGY	Process_State	STUDY	SPECIES	type_of_study	FITNESS	Conditions	Control1_or_w0	n0	s0	w1	gen1	n1	s1	Control2_or_w0	nControl2	sControl2	w2	gen2	n2	s2	SOURCE	yA	vA	sA	yB	vB	sB	yi	vi
transgenerational_plasticity	process	Rodriguez	Ophryotrocha_labronica	experimental	fecundity	stress	6.7	17	2.344894195	8.12	2	17	1.191987882	6.7	17	2.344894195	8.68	7	17	1.387395732	TableS1	0.7454	0.1268	0.356089876	1.0034	0.1343	0.366469644	0.6972	0.1257
transgenerational_plasticity	process	Rodriguez	Ophryotrocha_labronica	experimental	fecundity	benign	3.55	17	0.859794538	6.82	2	18	1.307669683	3.55	17	0.859794538	8.42	7	18	1.333401359	TableS1	2.87	0.2461	0.49608467	4.2151	0.3986	0.631347765	2.3148	0.2
transgenerational_plasticity	process	Rodriguez	Ophryotrocha_labronica	experimental	survival	stress	85	8	14.32579972	82.5	2	18	11.3137085	85	8	14.32579972	82.2	7	18	8.283250865	TableS1	-0.1973	0.1814	0.425910789	-0.2604	0.1821	0.426731766	-0.1433	0.1543
transgenerational_plasticity	process	Rodriguez	Ophryotrocha_labronica	experimental	survival	benign	74.4	8	20.08060816	84.2	2	18	10.50558646	74.4	8	20.08060816	84.7	7	18	5.858884758	TableS1	0.6782	0.1909	0.436921045	0.8372	0.1963	0.443057558	0.3499	0.1566
transgenerational_plasticity	process	Rodriguez	Ophryotrocha_labronica	experimental	fecundity	stress	0.6	170	0.132369592	0.6	2	170	0.132369592	0.6	170	0.132369592	0.62	7	170	0.132369592	TableS1	0	0.0118	0.108627805	0.1508	0.0118	0.108627805	1.3851	0.0146
transgenerational_plasticity	process	Rodriguez	Ophryotrocha_labronica	experimental	fecundity	benign	0.62	170	0.132369592	0.63	2	180	0.136207186	0.62	170	0.132369592	0.6	7	180	0.136207186	TableS1	0.0743	0.0114	0.106770783	-0.1485	0.0115	0.107238053	-2.0777	0.0177
transgenerational_plasticity	process	Gibbin	Ophryotrocha_labronica	experimental	survival	stress	69.1	12	13.03	54.5	2	12	18.74	69.82	12	15	75.33	6	7	4.27	TableS2	-0.8734	0.1855	0.430697109	0.4268	0.2322	0.481871352	2.7538	0.4021
transgenerational_plasticity	process	Gibbin	Ophryotrocha_labronica	experimental	survival	stress	69.1	12	13.03	66.52	2	12	14.67	69.82	12	15	81.67	6	12	10.85	TableS2	-0.1795	0.1675	0.409267639	0.874	0.1855	0.430697109	2.421	0.3113
transgenerational_plasticity	process	Gibbin	Ophryotrocha_labronica	experimental	survival	stress	69.1	12	13.03	65.24	2	12	12.58	69.82	12	15	80.3	6	3	8.45	TableS2	-0.291	0.1688	0.410852772	0.6949	0.4381	0.66189123	1.8186	0.3216
transgenerational_plasticity	process	Gibbin	Ophryotrocha_labronica	experimental	fecundity	stress	590	12	165.07	552.42	2	12	211.43	512.08	12	208.27	272.86	6	7	262.58	TableS2	-0.1913	0.1676	0.40938979	-0.9981	0.2588	0.508723894	-1.7026	0.2702
transgenerational_plasticity	process	Gibbin	Ophryotrocha_labronica	experimental	fecundity	stress	590	12	165.07	609.92	2	12	242.88	512.08	12	208.27	520.58	6	12	254.84	TableS2	0.0926	0.1669	0.408533964	0.0353	0.1667	0.408289113	-0.1355	0.1671
transgenerational_plasticity	process	Gibbin	Ophryotrocha_labronica	experimental	fecundity	stress	590	12	165.07	457.34	2	12	127.5	512.08	12	208.27	234.33	6	3	127.54	TableS2	-0.8684	0.1853	0.430464865	-1.32	0.494	0.702851336	-0.7886	0.2364
genetic_rescue	state	Westemeier	Tympanuchus_cupido_pinnatus	conservation	fecundity	benign	71.6	6	28.90397896	93.7	1	10	1.090985793	71.6	6	28.90397896	92.9	2	3	3.983716857	Figure2	1.2079	0.3261	0.571051661	0.7715	0.5563	0.745855214	-0.6371	0.3704
genetic_rescue	state	Heber	Drosophilia_melanogaster	experimental	fecundity	benign	38.17	44	47.84477544	39.1	1	47	1.017426458	38.17	44	47.84477544	64.61	2	101	57.05080908	Table1	0.0277	0.044	0.20976177	0.4831	0.0335	0.183030052	2.3356	0.0596
genetic_rescue	state	Heber	Drosophilia_melanogaster	experimental	fecundity	benign	38.17	44	47.84477544	55.59	1	27	1.658825895	38.17	44	47.84477544	94.06	2	62	53.58262358	Table1	0.456	0.0613	0.247588368	1.0818	0.0446	0.211187121	2.74	0.0913
genetic_rescue	state	Heber	Drosophilia_melanogaster	experimental	fecundity	benign	0.77	44	0.656757384	0.81	1	47	0.01233684	0.77	44	0.656757384	0.78	2	100	0.808080808	Table1	0.0869	0.044	0.20976177	0.013	0.0327	0.180831413	-0.3814	0.0365
genetic_rescue	state	Heber	Drosophilia_melanogaster	experimental	fecundity	benign	0.77	44	0.656757384	0.76	1	27	0.02065318	0.77	44	0.656757384	0.93	2	61	0.312409987	Table1	-0.0191	0.0598	0.244540385	0.3263	0.0396	0.198997487	1.5676	0.0618
genetic_rescue	state	Heber	Drosophilia_melanogaster	experimental	fecundity	benign	0.94	44	0.098513608	0.98	1	47	0.001451393	0.94	44	0.098513608	0.96	2	101	0.101513895	Table1	0.5791	0.0459	0.214242853	0.1977	0.0328	0.181107703	-1.9483	0.0524
genetic_rescue	state	Heber	Drosophilia_melanogaster	experimental	fecundity	benign	0.94	44	0.098513608	0.99	1	27	0.001877562	0.94	44	0.098513608	0.97	2	62	0.039370039	Table1	0.6358	0.0628	0.250599282	0.4245	0.0397	0.199248588	-0.9471	0.0523
genetic_rescue	state	Willi	Ranunculus_reptans	experimental	fecundity	benign	-0.4729	5	0.411883721	-0.3808	1	5	0.079112085	-0.4729	5	0.411883721	-0.4619	2	5	0.395560425	Figure2a	0.2803	0.4063	0.637416661	0.0246	0.4	0.632455532	-0.3635	0.4105
genetic_rescue	state	Willi	Ranunculus_reptans	experimental	fecundity	benign	-0.4877	5	0.428430624	-0.4102	1	5	0.082376744	-0.4877	5	0.428430624	-0.3329	2	5	0.404057484	Figure2a	0.2268	0.4041	0.635688603	0.3356	0.409	0.639531078	0.154	0.4019
genetic_rescue	state	Willi	Ranunculus_reptans	experimental	fecundity	benign	0.1835	5	0.405175518	0.0592	1	5	0.080990382	0.1835	5	0.405175518	0.0926	2	5	0.396902066	Figure2a	-0.384	0.4117	0.641638528	-0.2046	0.4033	0.635059052	0.2537	0.4051
genetic_rescue	state	Willi	Ranunculus_reptans	experimental	fecundity	benign	0.0613	5	0.429772265	0.2846	1	5	0.077681002	0.0613	5	0.429772265	0.4252	2	5	0.388405008	Figure2a	0.6527	0.4339	0.658710862	0.802	0.4512	0.671714225	0.2026	0.4033
demographic_rescue	state	Hufbauer	Tribolium_castaneum	experimental	abundance	stress	42.45161	31	15.81526	31.6129	1	31	18.27508	42.45161	31	15.81526	23.87097	4	31	22.29311	Dryad	-0.6263	0.0679	0.260576284	-0.9493	0.0723	0.268886593	-1.2046	0.077
demographic_rescue	state	Hufbauer	Tribolium_castaneum	experimental	abundance	stress	129.7407	27	30.14656	86.03704	1	27	26.59017	129.7407	27	30.14656	118.7778	4	27	66.64506	Dryad	-1.5153	0.0969	0.311287648	-0.2089	0.0745	0.272946881	4.3979	0.2665
evolutionary_rescue	process	Hufbauer	Tribolium_castaneum	experimental	abundance	stress	40.40625	32	22.26941	17.96875	1	32	13.22384	40.40625	32	22.26941	57.53125	4	32	41.21383	Dryad	-1.2103	0.0747	0.273313007	0.5107	0.0647	0.254361947	6.4395	0.4066
evolutionary_rescue	process	Hufbauer	Tribolium_castaneum	experimental	abundance	stress	121.129	31	31.64147	53.74194	1	31	26.33371	121.129	31	31.64147	259.0323	4	31	78.50031	Dryad	-2.2859	0.1094	0.330756708	2.2753	0.109	0.33015148	13.6294	1.6589
evolutionary_rescue	process	Hufbauer	Tribolium_castaneum	experimental	abundance	stress	37.5	32	18.24564	28.875	1	32	19.54771	37.5	32	18.24564	63.28125	4	32	39.70637	Dryad	-0.4506	0.0642	0.253377189	0.8242	0.0681	0.260959767	4.8963	0.2614
evolutionary_rescue	process	Hufbauer	Tribolium_castaneum	experimental	abundance	stress	135.5	32	43.95232	89.40625	1	32	33.02087	135.5	32	43.95232	278.0625	4	32	72.50448	Dryad	-1.1713	0.0739	0.271845544	2.349	0.1083	0.329089653	11.5215	1.1641
evolutionary_rescue	process	Hwang	Tigriopus_californicus	experimental	fecundity	benign	0.1114	12	0.204381995	0.1124	1	12	0.023555891	0.1127	12	0.016627688	0.1332	13	12	0.027712813	TableS2	0.0066	0.1667	0.408289113	0.8661	0.1852	0.430348696	1.9783	0.2633
evolutionary_rescue	process	Hwang	Tigriopus_californicus	experimental	fecundity	benign	0.1154	12	0.023555891	0.1124	1	12	0.023555891	0.1089	12	0.015588457	0.1332	13	12	0.027712813	TableS2	-0.123	0.167	0.408656335	1.0435	0.1935	0.439886349	2.6526	0.3403
evolutionary_rescue	process	Hwang	Tigriopus_californicus	experimental	fecundity	benign	0.42	12	0.044340501	0.4342	1	12	0.047111782	0.4086	12	0.039490758	0.4563	13	12	0.051961524	TableS2	0.2997	0.1689	0.410974452	0.9979	0.1912	0.437264222	1.5886	0.2289
evolutionary_rescue	process	Hwang	Tigriopus_californicus	experimental	fecundity	benign	0.4446	12	0.057504087	0.4342	1	12	0.047111782	0.4106	12	0.062353829	0.4563	13	12	0.051961524	TableS2	-0.191	0.1676	0.40938979	0.7687	0.1813	0.425793377	2.2184	0.2881
evolutionary_rescue	process	Hwang	Tigriopus_californicus	experimental	fecundity	stress	0.1334	12	0.032908965	0.1402	1	12	0.040529989	0.1246	12	0.010045895	0.1364	13	12	0.015242047	TableS2	0.1778	0.1674	0.409145451	0.8826	0.1859	0.431161223	1.619	0.2314
evolutionary_rescue	process	Hwang	Tigriopus_californicus	experimental	fecundity	stress	0.1208	12	0.013163586	0.1402	1	12	0.040529989	0.1304	12	0.02182384	0.1364	13	12	0.015242047	TableS2	0.6216	0.1762	0.419761837	0.3077	0.169	0.411096096	-0.7295	0.1798
evolutionary_rescue	process	Hwang	Tigriopus_californicus	experimental	fecundity	stress	0.4676	12	0.075171005	0.4752	1	12	0.083484849	0.434	12	0.032562555	0.4604	13	12	0.02113102	TableS2	0.0924	0.1669	0.408533964	0.9286	0.1879	0.433474336	1.9167	0.2573
evolutionary_rescue	process	Hwang	Tigriopus_californicus	experimental	fecundity	stress	0.4385	12	0.031869735	0.4752	1	12	0.083484849	0.4504	12	0.043994091	0.4604	13	12	0.02113102	TableS2	0.5607	0.1744	0.41761226	0.2798	0.1686	0.410609303	-0.6549	0.1773
hybridization	process	Stelkens	Saccharomyces_cerevisiae	experimental	survival	stress	0	30	0	0.2672956	1	30	0.275583866	0.072327	30	0.051672146	0.5220126	2	30	0.120567976	Figure1_18days	1.3539	0.083	0.288097206	4.7851	0.2702	0.519807657	8.0588	0.6439
demographic_rescue	state	Ren2012	Tigridiopalma_magnifica	conservation	survival	benign	58.7	45	7.7	40	1	45	6.7	44.5	45	3.9	33.3	3	45	6.7	Table2	-2.5688	0.0827	0.287576077	-2.0257	0.0682	0.261151297	1.9603	0.0667
demographic_rescue	state	Ren2012	Tigridiopalma_magnifica	conservation	survival	benign	58.7	45	7.7	42.2	1	45	11.1	44.5	45	3.9	33.3	3	45	10.5	Table2	-1.7125	0.0614	0.247790234	-1.402	0.0558	0.236220236	1.2717	0.0538
demographic_rescue	state	Ren2016	Manglietia_longipedunculata	conservation	survival	benign	85	33	2.8	68.9	1	15	3	85	33	3	64.3	2	15	3.2	Figure2a_emerged	-5.5325	0.4428	0.66543219	-6.6488	0.5964	0.772269383	-1.5232	0.1095
hybridization	process	Zhang	Crassostrea_hongkongensis	experimental	survival	benign	36.6	3	9.1	50.9	1	3	10.2	36.6	3	9.1	13.8	2	3	4.3	Table1	1.1804	0.9657	0.982700361	-2.5561	2.0688	1.438332368	-2.4203	1.9238
hybridization	process	Zhang	Crassostrea_gigas	experimental	survival	benign	43.7	3	7.4	50.9	1	3	10.2	43.7	3	7.4	13.8	2	3	4.3	Table1	0.6447	0.7559	0.869425097	-3.9421	4.0015	2.000374965	-2.3729	1.875
hybridization	process	Zhang	Crassostrea_hongkongensis	experimental	survival	benign	14.2	3	4.4	26.9	1	3	5.6	14.2	3	4.4	7	2	3	3.4	Table1	2.0122	1.5356	1.239193286	-1.4611	1.1248	1.060565887	-2.4028	1.9057
hybridization	process	Zhang	Crassostrea_gigas	experimental	survival	benign	21.9	3	7	26.9	1	3	5.6	21.9	3	7	7	2	3	3.4	Table1	0.6294	0.7517	0.867006344	-2.1605	1.6683	1.291626881	-2.0237	1.5455
hybridization	process	Zhang	Crassostrea_hongkongensis	experimental	survival	benign	6.8	3	2.4	12.8	1	3	3.6	6.8	3	2.4	3.1	2	3	1	Table1	1.5648	1.1921	1.091833321	-1.6058	1.22	1.104536102	-2.3036	1.8054
hybridization	process	Zhang	Crassostrea_gigas	experimental	survival	benign	9.1	3	3.5	12.8	1	3	3.6	9.1	3	3.5	3.1	2	3	1	Table1	0.8315	0.815	0.902773504	-1.8599	1.4091	1.18705518	-2.0364	1.5566
evolutionary_rescue	process	Pereira	Tigriopus_californicus	experimental	survival	stress	22.5	20	26.74337301	97.5	1	8	7.071067812	22.5	20	26.74337301	52.5	9	4	12.58	TableS1	3.1447	0.3788	0.615467302	1.1455	0.3324	0.576541412	-3.2377	0.3902
evolutionary_rescue	process	Pereira	Tigriopus_californicus	experimental	survival	stress	22.5	20	26.74337301	97.5	1	8	7.071067812	22.5	20	26.74337301	52.5	9	4	49.92	TableS1	3.1447	0.3788	0.615467302	0.936	0.3216	0.567097875	-3.602	0.4462
evolutionary_rescue	process	Pereira	Tigriopus_californicus	experimental	survival	stress	22.5	20	26.74337301	97.5	1	8	7.071067812	22.5	20	26.74337301	35	9	4	37.86	TableS1	3.1447	0.3788	0.615467302	0.4232	0.3044	0.551724569	-4.4888	0.6074
evolutionary_rescue	process	Pereira	Tigriopus_californicus	experimental	survival	stress	22.5	20	26.74337301	82.5	1	4	22.18	22.5	20	26.74337301	82.5	9	4	22.18	TableS1	2.2137	0.4209	0.648768063	2.2137	0.4209	0.648768063	0	0.1667
evolutionary_rescue	process	Pereira	Tigriopus_californicus	experimental	survival	stress	22.5	20	26.74337301	97.5	1	8	7.071067812	22.5	20	26.74337301	57.5	9	4	27.54	TableS1	3.1447	0.3788	0.615467302	1.2583	0.3391	0.582322934	-3.042	0.3626
evolutionary_rescue	process	Pereira	Tigriopus_californicus	experimental	survival	stress	20	16	23.4	68.57	1	7	47.41186349	20	16	23.4	11.11	9	4	12.84	TableS1	1.4562	0.2604	0.510294033	-0.3871	0.3171	0.563116329	-3.3089	0.4952
evolutionary_rescue	process	Pereira	Tigriopus_californicus	experimental	survival	stress	20	16	23.4	68.57	1	7	47.41186349	20	16	23.4	12.5	9	4	18.92	TableS1	1.4562	0.2604	0.510294033	-0.3162	0.3156	0.561782876	-3.1855	0.4726
evolutionary_rescue	process	Pereira	Tigriopus_californicus	experimental	survival	stress	11.88	16	20.72	63.89	1	18	29.52877918	11.88	16	20.72	85	9	6	15.16234151	TableS1	1.9699	0.1822	0.426848919	3.6108	0.5862	0.76563699	2.7418	0.3047
evolutionary_rescue	process	Pereira	Tigriopus_californicus	experimental	survival	stress	11.88	16	20.72	63.89	1	18	29.52877918	11.88	16	20.72	93.33	9	6	10.33684671	TableS1	1.9699	0.1822	0.426848919	4.1958	0.7112	0.843326746	3.4797	0.3993
evolutionary_rescue	process	Pereira	Tigriopus_californicus	experimental	survival	stress	11.88	16	20.72	63.89	1	18	29.52877918	11.88	16	20.72	35	9	4	43.58	TableS1	1.9699	0.1822	0.426848919	0.8526	0.3349	0.578705452	-2.2246	0.2652
evolutionary_rescue	process	Pereira	Tigriopus_californicus	experimental	survival	stress	11.88	16	20.72	63.89	1	18	29.52877918	11.88	16	20.72	72.5	9	4	27.54	TableS1	1.9699	0.1822	0.426848919	2.6383	0.5265	0.725603197	1.1713	0.1883
evolutionary_rescue	process	Pereira	Tigriopus_californicus	experimental	survival	stress	11.88	16	20.72	63.89	1	18	29.52877918	11.88	16	20.72	80	9	4	18.26	TableS1	1.9699	0.1822	0.426848919	3.2087	0.6291	0.793158244	2.0508	0.2492
evolutionary_rescue	process	Pereira	Tigriopus_californicus	experimental	survival	stress	11.88	16	20.72	63.89	1	18	29.52877918	11.88	16	20.72	80	9	4	18.26	TableS1	1.9699	0.1822	0.426848919	3.2087	0.6291	0.793158244	2.0508	0.2492
evolutionary_rescue	process	Pereira	Tigriopus_californicus	experimental	survival	stress	11.88	16	20.72	63.89	1	18	29.52877918	11.88	16	20.72	85	9	4	19.14	TableS1	1.9699	0.1822	0.426848919	3.4216	0.6725	0.820060973	2.3503	0.2776
evolutionary_rescue	process	Pereira	Tigriopus_californicus	experimental	survival	stress	11.88	16	20.72	63.89	1	18	29.52877918	11.88	16	20.72	37.5	9	4	38.62	TableS1	1.9699	0.1822	0.426848919	0.9964	0.343	0.585662019	-1.9265	0.2386
evolutionary_rescue	process	Pereira	Tigriopus_californicus	experimental	survival	stress	11.88	16	20.72	63.89	1	18	29.52877918	11.88	16	20.72	86.67	9	6	15.06436192	TableS1	1.9699	0.1822	0.426848919	3.6969	0.6034	0.776788259	2.8578	0.3181
evolutionary_rescue	process	Pereira	Tigriopus_californicus	experimental	survival	stress	11.88	16	20.72	73.46	1	26	31.61392098	11.88	16	20.72	88.33	9	6	11.68406607	TableS1	2.1555	0.1617	0.402119385	3.897	0.645	0.80311892	2.9878	0.2965
evolutionary_rescue	process	Pereira	Tigriopus_californicus	experimental	survival	stress	11.88	16	20.72	63.89	1	18	29.52877918	11.88	16	20.72	40	9	2	14.14213562	TableS1	1.9699	0.1822	0.426848919	1.3145	0.6231	0.789366835	-1.1062	0.1974
evolutionary_rescue	process	Pereira	Tigriopus_californicus	experimental	survival	stress	11.88	16	20.72	63.89	1	18	29.52877918	11.88	16	20.72	67.5	9	4	22.18	TableS1	1.9699	0.1822	0.426848919	2.54	0.5109	0.714772691	1.0084	0.1807
evolutionary_rescue	process	Pereira	Tigriopus_californicus	experimental	survival	stress	2.5	16	5.76	6.11	1	18	14.59468396	2.5	16	5.76	30	9	4	34.64	TableS1	0.3107	0.1197	0.345976878	1.7455	0.4062	0.637338215	2.9472	0.3456
evolutionary_rescue	process	Pereira	Tigriopus_californicus	experimental	survival	benign	60.97	12	27.6781719	70.45	1	13	26.53685739	92.552	5.4	10.42992548	30.32	9	6	33.55800948	TableS3	0.3384	0.1629	0.403608721	-2.2401	0.6788	0.823893197	-4.3946	0.9231
evolutionary_rescue	process	Pereira	Tigriopus_californicus	experimental	survival	benign	60.97	12	27.6781719	70.45	1	13	26.53685739	92.552	5.4	10.42992548	58.27	9	17	33.43838662	TableS3	0.3384	0.1629	0.403608721	-1.0999	0.2764	0.525737577	-2.9846	0.3924
evolutionary_rescue	process	Pereira	Tigriopus_californicus	experimental	survival	benign	60.97	12	27.6781719	70.45	1	13	26.53685739	92.552	5.4	10.42992548	55.83	9	10	29.63054168	TableS3	0.3384	0.1629	0.403608721	-1.3844	0.3673	0.606052803	-3.3825	0.5574
evolutionary_rescue	process	Pereira	Tigriopus_californicus	experimental	survival	benign	60.97	12	27.6781719	70.45	1	13	26.53685739	92.552	5.4	10.42992548	37.31	9	11	38.24068383	TableS3	0.3384	0.1629	0.403608721	-1.6151	0.3791	0.615710971	-3.7771	0.6225
evolutionary_rescue	process	Pereira	Tigriopus_californicus	experimental	survival	benign	64.48	10	27.38532454	40.16	1	11	23.64753476	82.865	6	14.2711317	78.37	9	10	29.97839222	TableS3	-0.916	0.2152	0.46389654	-0.1666	0.2678	0.517493961	1.4665	0.2931
evolutionary_rescue	process	Pereira	Tigriopus_californicus	experimental	survival	benign	64.48	10	27.38532454	40.16	1	11	23.64753476	82.865	6	14.2711317	60.7	9	10	17.86686878	TableS3	-0.916	0.2152	0.46389654	-1.2567	0.3311	0.575412895	-0.632	0.2338
evolutionary_rescue	process	Pereira	Tigriopus_californicus	experimental	survival	benign	64.48	10	27.38532454	40.16	1	11	23.64753476	82.865	6	14.2711317	68.78	9	21	29.23683293	TableS3	-0.916	0.2152	0.46389654	-0.5074	0.2198	0.468828327	0.8453	0.1869
evolutionary_rescue	process	Pereira	Tigriopus_californicus	experimental	survival	benign	64.48	10	27.38532454	40.16	1	11	23.64753476	82.865	6	14.2711317	65.61	9	10	43.32320394	TableS3	-0.916	0.2152	0.46389654	-0.456	0.2751	0.524499762	0.8944	0.2473
evolutionary_rescue	process	Pereira	Tigriopus_californicus	experimental	survival	benign	64.48	10	27.38532454	40.16	1	11	23.64753476	82.865	6	14.2711317	57.6	9	12	38.24368183	TableS3	-0.916	0.2152	0.46389654	-0.7358	0.269	0.518652099	0.352	0.2103
evolutionary_rescue	process	Pereira	Tigriopus_californicus	experimental	survival	benign	64.48	10	27.38532454	40.16	1	11	23.64753476	82.865	6	14.2711317	56.75	9	12	35.33383647	TableS3	-0.916	0.2152	0.46389654	-0.819	0.2735	0.522972275	0.1886	0.2075
evolutionary_rescue	process	Pereira	Tigriopus_californicus	experimental	survival	benign	64.48	10	27.38532454	40.16	1	11	23.64753476	82.865	6	14.2711317	50.45	9	10	39.65496186	TableS3	-0.916	0.2152	0.46389654	-0.9308	0.302	0.549545267	-0.0281	0.2203
evolutionary_rescue	process	Pereira	Tigriopus_californicus	experimental	survival	benign	64.48	10	27.38532454	40.16	1	11	23.64753476	82.865	6	14.2711317	46.82	9	14	40.03573404	TableS3	-0.916	0.2152	0.46389654	-0.9906	0.2683	0.517976833	-0.1457	0.1959
evolutionary_rescue	process	Pereira	Tigriopus_californicus	experimental	survival	benign	64.48	10	27.38532454	40.16	1	11	23.64753476	82.865	6	14.2711317	65.36	9	13	27.40218969	TableS3	-0.916	0.2152	0.46389654	-0.6884	0.2591	0.509018664	0.4487	0.2067
evolutionary_rescue	process	Pereira	Tigriopus_californicus	experimental	survival	benign	64.48	10	27.38532454	40.16	1	11	23.64753476	82.865	6	14.2711317	42.59	9	11	38.7050113	TableS3	-0.916	0.2152	0.46389654	-1.1703	0.3092	0.556057551	-0.4794	0.2204
evolutionary_rescue	process	Pereira	Tigriopus_californicus	experimental	survival	benign	64.48	10	27.38532454	46.46	1	13	26.24841329	82.865	6	14.2711317	89.76	9	10	10.59363016	TableS3	-0.6495	0.1879	0.433474336	0.5415	0.2786	0.527825729	2.4058	0.3956
hybridization	process	Johnson	Ambystoma_californiense	experimental	survival	benign	0.918	40	0.00244949	0.849	1	89	0.182617086	0.918	40	0.00244949	0.617	2	37	0.016093477	Table1	-0.4512	0.037	0.192353841	-26.3956	4.8077	2.192646802	-19.1497	1.8889
evolutionary_rescue	process	Cremieux	Plantago_lanceolata	experimental	fecundity	benign	6666.667	112	7608.693952	6274.51	1	84	6589.322252	6666.667	112	7608.693952	0.617	2	37	0.016093477	Figure3	-0.0543	0.0208	0.144222051	-1.0031	0.0394	0.198494332	-5.5645	0.1154
evolutionary_rescue	process	Cremieux	Plantago_lanceolata	experimental	fecundity	benign	6666.667	112	7608.693952	5490.196	1	84	6888.8394	6666.667	112	7608.693952	7679.739	2	84	6589.322252	Figure3	-0.1603	0.0209	0.144568323	0.1403	0.0209	0.144568323	2.0712	0.0316
evolutionary_rescue	process	Cremieux	Plantago_lanceolata	experimental	fecundity	benign	6666.667	112	7608.693952	6797.386	1	84	5690.779975	6666.667	112	7608.693952	5359.477	2	84	5990.297123	Figure3	0.019	0.0208	0.144222051	-0.187	0.0209	0.144568323	-1.4211	0.0257
evolutionary_rescue	process	Cremieux	Plantago_lanceolata	experimental	fecundity	benign	7549.02	112	6916.98873	6274.51	1	84	6589.322252	7549.02	112	6916.98873	7058.824	2	84	6888.8394	Figure3	-0.1873	0.0209	0.144568323	-0.0707	0.0208	0.144222051	0.8044	0.0221
evolutionary_rescue	process	Cremieux	Plantago_lanceolata	experimental	fecundity	benign	4248.366	112	7608.693952	5490.196	1	84	6888.8394	4248.366	112	7608.693952	7679.739	2	84	6589.322252	Figure3	0.1692	0.0209	0.144568323	0.4754	0.0214	0.146287388	2.0973	0.0318
evolutionary_rescue	process	Cremieux	Plantago_lanceolata	experimental	fecundity	benign	5032.68	112	6916.999313	6797.386	1	84	5690.779975	5032.68	112	6916.999313	5359.477	2	84	5990.297123	Figure3	0.2738	0.021	0.144913767	0.0498	0.0208	0.144222051	-1.5434	0.0266
evolutionary_rescue	process	Fitzpatrick	Poecilia_reticulata	experimental	survival	benign	0.81	17	0.019540785	0.86	1	17	0.07816314	0.81	17	0.019540785	0.84	2	17	0.254030204	TableS5	0.8569	0.1298	0.360277671	0.1626	0.1181	0.343656806	-1.9254	0.1789
evolutionary_rescue	process	Fitzpatrick	Poecilia_reticulata	experimental	survival	benign	0.71	17	0.058622355	0.8	1	17	0.097703925	0.71	17	0.058622355	0.79	2	17	0.273570989	TableS5	1.0906	0.1373	0.370540146	0.3948	0.1202	0.346698716	-1.8933	0.1769
evolutionary_rescue	process	Fitzpatrick	Poecilia_reticulata	experimental	survival	benign	0.55	17	0.07816314	0.57	1	17	0.11724471	0.55	17	0.07816314	0.53	2	17	0.234489419	TableS5	0.196	0.1183	0.34394767	-0.1117	0.1179	0.343365694	-0.8742	0.1303
evolutionary_rescue	process	Fitzpatrick	Poecilia_reticulata	experimental	survival	benign	0.51	17	0.097703925	0.51	1	17	0.15632628	0.51	17	0.097703925	0.39	2	17	0.312652559	TableS5	0	0.1176	0.342928564	-0.5058	0.1219	0.349141805	-1.4271	0.1513
evolutionary_rescue	process	Fitzpatrick	Poecilia_reticulata	experimental	abundance	benign	0.11	17	0.03908157	0.52	1	17	0.136785495	0.11	17	0.03908157	1.39	2	17	1.152906312	TableS5	3.9794	0.3793	0.615873364	1.5321	0.1564	0.395474399	-4.6168	0.4699
evolutionary_rescue	process	Fitzpatrick	Poecilia_reticulata	experimental	abundance	benign	0.23	17	0.058622355	0.47	1	17	0.11724471	0.23	17	0.058622355	0.72	2	17	0.214948635	TableS5	2.528	0.2233	0.472546294	3.0367	0.27	0.519615242	1.0001	0.1342
