# Supplementary material for: Conservation through the lens of (mal)adaptation: Concepts and meta‐analysis
Source: Evol Appl. 2019 Apr 6;12(7):1287–304. doi: 10.1111/eva.12791 (PMC6691223; doi:10.1111/eva.12791)
Supplement: Supplementary file 2 [file EVA-12-1287-s002.csv]

CONTRIBUTOR	CONSERVATION STRATEGY	cons_strat	difference	Sign	STUDY	SPECIES
ERL	hybridization (interspecific)	hybridization	-0.232	neg	Johnson	Ambystoma_californiense
EC	translocation/reintroduction	demographic_rescue	-2	neg	ZeissetBeebee	Bufo_bufo
EC	translocation/reintroduction	demographic_rescue	0	0	ZeissetBeebee	Bufo_bufo
EC	translocation/reintroduction	demographic_rescue	16	pos	ZeissetBeebee	Bufo_bufo
EC	genetic rescue	genetic_rescue	70	pos	Weeks	Burramys_parvus
EC	genetic rescue	genetic_rescue	0.2835	pos	Waite	Callosobruchus_maculatus
EC	genetic rescue	genetic_rescue	-0.0629	neg	Waite	Callosobruchus_maculatus
EC	genetic rescue	genetic_rescue	-0.0071	neg	Waite	Callosobruchus_maculatus
EC	genetic rescue	genetic_rescue	42	pos	Harding	Canis_lupus
EC	genetic rescue	genetic_rescue	1	pos	Harding	Canis_lupus
EC	genetic rescue	genetic_rescue	5	pos	Adams	Canis_lupus
EC	genetic rescue	genetic_rescue	163	pos	Akesson	Canis_lupus
ERL	hybridization (interspecific)	hybridization	-19.9	neg	Zhang	Crassostrea_hongkongensis
ERL	hybridization (interspecific)	hybridization	-37.1	neg	Zhang	Crassostrea_gigas
ERL	hybridization (interspecific)	hybridization	-19.9	neg	Zhang	Crassostrea_gigas
ERL	hybridization (interspecific)	hybridization	-9.7	neg	Zhang	Crassostrea_gigas
ERL	hybridization (interspecific)	hybridization	-37.1	neg	Zhang	Crassostrea_hongkongensis
ERL	hybridization (interspecific)	hybridization	-9.7	neg	Zhang	Crassostrea_hongkongensis
ERL	hybridization (intraspecific)	evol_rescue	0.6396694	pos	Pekkala	Drosophilia_littoralis
ERL	hybridization (intraspecific)	evol_rescue	0.5107438	pos	Pekkala	Drosophilia_littoralis
EC	genetic rescue	genetic_rescue	25.51	pos	Heber	Drosophilia_melanogaster
EC	genetic rescue	genetic_rescue	38.47	pos	Heber	Drosophilia_melanogaster
EC	genetic rescue	genetic_rescue	-0.03	neg	Heber	Drosophilia_melanogaster
EC	genetic rescue	genetic_rescue	0.17	pos	Heber	Drosophilia_melanogaster
EC	genetic rescue	genetic_rescue	-0.02	neg	Heber	Drosophilia_melanogaster
EC	genetic rescue	genetic_rescue	-0.02	neg	Heber	Drosophilia_melanogaster
GM	Assisted Colonization	demographic_rescue	13.9	pos	Molony	Erinaceus_europaeus
ERL	hybridization (interspecific)	hybridization	-65	neg	Jancuchova-Laskova	Eublepharis_angramainyu
ERL	hybridization (interspecific)	hybridization	-65	neg	Jancuchova-Laskova	Eublepharis_macularius
ERL	hybridization (interspecific)	hybridization	-5.73248	neg	CostaSilva	Eucalyptus_globulus
ERL	hybridization (interspecific)	hybridization	11.46497	pos	CostaSilva	Eucalyptus_globulus
ERL	hybridization (interspecific)	hybridization	-5.73248	neg	CostaSilva	Eucalyptus_nitens
ERL	hybridization (interspecific)	hybridization	11.46497	pos	CostaSilva	Eucalyptus_nitens
EC	genetic rescue	genetic_rescue	0.2056	pos	Pavlova	Macquaria_australasica
EC	genetic rescue	genetic_rescue	0.7984	pos	Pavlova	Macquaria_australasica
EC	genetic rescue	genetic_rescue	246	pos	Pavlova	Macquaria_australasica
EC	genetic rescue	genetic_rescue	266	pos	Pavlova	Macquaria_australasica
GM	Assisted Colonization	demographic_rescue	-4.6	neg	Ren2016	Manglietia_longipedunculata
GM	Assisted Migration	demographic_rescue	-0.7175	neg	Willis	Melanargia_galathea
EC	translocation/reintroduction	demographic_rescue	-1	neg	Smyser	Neotoma_magister
EC	translocation/reintroduction	demographic_rescue	-1	neg	Smyser	Neotoma_magister
EC	genetic rescue	genetic_rescue	11	pos	Smyser	Neotoma_magister
EC	translocation/reintroduction	demographic_rescue	-4	neg	Smyser	Neotoma_magister
EC	translocation/reintroduction	demographic_rescue	0	0	Smyser	Neotoma_magister
EC	genetic rescue	genetic_rescue	12	pos	Smyser	Neotoma_magister
JND	Transgenerational plasticity	trans_plast	20.83	pos	Gibbin	Ophryotrocha_labronica
JND	Transgenerational plasticity	trans_plast	15.15	pos	Gibbin	Ophryotrocha_labronica
JND	Transgenerational plasticity	trans_plast	-279.56	neg	Gibbin	Ophryotrocha_labronica
JND	Transgenerational plasticity	trans_plast	-89.34	neg	Gibbin	Ophryotrocha_labronica
JND	Transgenerational plasticity	trans_plast	0.56	pos	Rodriguez	Ophryotrocha_labronica
JND	Transgenerational plasticity	trans_plast	1.6	pos	Rodriguez	Ophryotrocha_labronica
JND	Transgenerational plasticity	trans_plast	-0.3	neg	Rodriguez	Ophryotrocha_labronica
JND	Transgenerational plasticity	trans_plast	0.5	pos	Rodriguez	Ophryotrocha_labronica
JND	Transgenerational plasticity	trans_plast	0.02	pos	Rodriguez	Ophryotrocha_labronica
JND	Transgenerational plasticity	trans_plast	-0.03	neg	Rodriguez	Ophryotrocha_labronica
EC	genetic rescue	genetic_rescue	34	pos	Hogg	Ovis_canadensis
EC	genetic rescue through natural immigration	genetic_rescue	14.1	pos	Jangjoo	Parnassius_smintheus
EC	genetic rescue through natural immigration	genetic_rescue	8.1	pos	Jangjoo	Parnassius_smintheus
GM	Assisted Colonization	demographic_rescue	42.398	pos	Tabi	Pinus_nigra
GM	Assisted Migration	demographic_rescue	0.01525	pos	Vizcaino-Palomar	Pinus_pinaster
ERL	hybridization (interspecific)	hybridization	-6273.893	neg	Cremieux	Plantago_lanceolata
ERL	hybridization (interspecific)	hybridization	2189.543	pos	Cremieux	Plantago_lanceolata
ERL	hybridization (interspecific)	hybridization	-1437.909	neg	Cremieux	Plantago_lanceolata
ERL	hybridization (interspecific)	hybridization	784.314	pos	Cremieux	Plantago_lanceolata
ERL	hybridization (interspecific)	hybridization	2189.543	pos	Cremieux	Plantago_lanceolata
ERL	hybridization (interspecific)	hybridization	-1437.909	neg	Cremieux	Plantago_lanceolata
ERL	hybridization (intraspecific)	evol_rescue	-0.02	neg	Fitzpatrick	Poecilia_reticulata
ERL	hybridization (intraspecific)	evol_rescue	-0.01	neg	Fitzpatrick	Poecilia_reticulata
ERL	hybridization (intraspecific)	evol_rescue	-0.04	neg	Fitzpatrick	Poecilia_reticulata
ERL	hybridization (intraspecific)	evol_rescue	-0.12	neg	Fitzpatrick	Poecilia_reticulata
ERL	hybridization (intraspecific)	evol_rescue	0.87	neg	Fitzpatrick	Poecilia_reticulata
ERL	hybridization (intraspecific)	evol_rescue	0.25	neg	Fitzpatrick	Poecilia_reticulata
EC	genetic rescue	genetic_rescue	38	pos	Tollington	Psittacula_echo
EC	genetic rescue	genetic_rescue	54	pos	Tollington	Psittacula_echo
EC	genetic rescue	genetic_rescue	-0.0811	neg	Willi	Ranunculus_reptans
EC	genetic rescue	genetic_rescue	0.0773	pos	Willi	Ranunculus_reptans
EC	genetic rescue	genetic_rescue	0.0334	pos	Willi	Ranunculus_reptans
EC	genetic rescue	genetic_rescue	0.1406	pos	Willi	Ranunculus_reptans
AMD	hybridization (interspecific)	hybridization	0.18239	pos	Stelkens	Saccharomyces
GM	Assisted Colonization	demographic_rescue	7.5	pos	Ren2012	Tigridiopalma_magnifica
GM	Assisted Colonization	demographic_rescue	5.3	pos	Ren2012	Tigridiopalma_magnifica
AMD	hybridization (divergent intraspecific)	evol_rescue	0.0234	pos	Huang	Tigriopus_californicus
AMD	hybridization (divergent intraspecific)	evol_rescue	0.0448	pos	Huang	Tigriopus_californicus
AMD	hybridization (divergent intraspecific)	evol_rescue	-0.0042	neg	Huang	Tigriopus_californicus
AMD	hybridization (divergent intraspecific)	evol_rescue	-0.00395	neg	Huang	Tigriopus_californicus
ERL	hybridization (intraspecific)	evol_rescue	-45	neg	Pereira	Tigriopus_californicus
ERL	hybridization (intraspecific)	evol_rescue	-45	neg	Pereira	Tigriopus_californicus
ERL	hybridization (intraspecific)	evol_rescue	-62.5	neg	Pereira	Tigriopus_californicus
ERL	hybridization (intraspecific)	evol_rescue	0	0	Pereira	Tigriopus_californicus
ERL	hybridization (intraspecific)	evol_rescue	-40	neg	Pereira	Tigriopus_californicus
ERL	hybridization (intraspecific)	evol_rescue	-57.46	neg	Pereira	Tigriopus_californicus
ERL	hybridization (intraspecific)	evol_rescue	-56.07	neg	Pereira	Tigriopus_californicus
ERL	hybridization (intraspecific)	evol_rescue	21.11	pos	Pereira	Tigriopus_californicus
ERL	hybridization (intraspecific)	evol_rescue	29.44	pos	Pereira	Tigriopus_californicus
ERL	hybridization (intraspecific)	evol_rescue	-28.89	neg	Pereira	Tigriopus_californicus
ERL	hybridization (intraspecific)	evol_rescue	8.61	pos	Pereira	Tigriopus_californicus
ERL	hybridization (intraspecific)	evol_rescue	16.11	pos	Pereira	Tigriopus_californicus
ERL	hybridization (intraspecific)	evol_rescue	16.11	pos	Pereira	Tigriopus_californicus
ERL	hybridization (intraspecific)	evol_rescue	21.11	pos	Pereira	Tigriopus_californicus
ERL	hybridization (intraspecific)	evol_rescue	-26.39	neg	Pereira	Tigriopus_californicus
ERL	hybridization (intraspecific)	evol_rescue	22.78	pos	Pereira	Tigriopus_californicus
ERL	hybridization (intraspecific)	evol_rescue	14.87	pos	Pereira	Tigriopus_californicus
ERL	hybridization (intraspecific)	evol_rescue	-23.89	neg	Pereira	Tigriopus_californicus
ERL	hybridization (intraspecific)	evol_rescue	3.61	pos	Pereira	Tigriopus_californicus
ERL	hybridization (intraspecific)	evol_rescue	23.89	pos	Pereira	Tigriopus_californicus
ERL	hybridization (intraspecific)	evol_rescue	-71.712	neg	Pereira	Tigriopus_californicus
ERL	hybridization (intraspecific)	evol_rescue	-43.762	neg	Pereira	Tigriopus_californicus
ERL	hybridization (intraspecific)	evol_rescue	-46.202	neg	Pereira	Tigriopus_californicus
ERL	hybridization (intraspecific)	evol_rescue	-64.722	neg	Pereira	Tigriopus_californicus
ERL	hybridization (intraspecific)	evol_rescue	19.825	pos	Pereira	Tigriopus_californicus
ERL	hybridization (intraspecific)	evol_rescue	2.155	pos	Pereira	Tigriopus_californicus
ERL	hybridization (intraspecific)	evol_rescue	10.235	pos	Pereira	Tigriopus_californicus
ERL	hybridization (intraspecific)	evol_rescue	7.065	pos	Pereira	Tigriopus_californicus
ERL	hybridization (intraspecific)	evol_rescue	-0.945	neg	Pereira	Tigriopus_californicus
ERL	hybridization (intraspecific)	evol_rescue	-1.795	neg	Pereira	Tigriopus_californicus
ERL	hybridization (intraspecific)	evol_rescue	-8.095	neg	Pereira	Tigriopus_californicus
ERL	hybridization (intraspecific)	evol_rescue	-11.725	neg	Pereira	Tigriopus_californicus
ERL	hybridization (intraspecific)	evol_rescue	6.815	pos	Pereira	Tigriopus_californicus
ERL	hybridization (intraspecific)	evol_rescue	-15.955	neg	Pereira	Tigriopus_californicus
ERL	hybridization (intraspecific)	evol_rescue	24.915	pos	Pereira	Tigriopus_californicus
EC	demographic rescue	demographic_rescue	-7.74193	neg	Hufbauer	Tribolium_castaneum
EC	demographic rescue	demographic_rescue	32.74076	pos	Hufbauer	Tribolium_castaneum
EC	genetic/evolutionary rescue	evol_rescue	39.5625	pos	Hufbauer	Tribolium_castaneum
EC	genetic/evolutionary rescue	evol_rescue	205.29036	pos	Hufbauer	Tribolium_castaneum
EC	genetic/evolutionary rescue	evol_rescue	34.40625	pos	Hufbauer	Tribolium_castaneum
EC	genetic/evolutionary rescue	evol_rescue	188.65625	pos	Hufbauer	Tribolium_castaneum
EC	genetic rescue	genetic_rescue	-22	neg	Bouzat	Tympanuchus_cupido_pinnatus
EC	genetic rescue	genetic_rescue	55	pos	Westemeier	Tympanuchus_cupido_pinnatus
EC	genetic rescue	genetic_rescue	-0.8	neg	Westemeier	Tympanuchus_cupido_pinnatus
EC	genetic rescue	genetic_rescue	12	pos	Madsen	Vipera_berus
